# Supplementary material for: Identification of Novel Bile Salt-Tolerant Genes in Lactobacillus Using Comparative Genomics and Its Application in the Rapid Screening of Tolerant Strains
Source: Microorganisms. 2022 Nov 30;10(12):2371. doi: 10.3390/microorganisms10122371 (PMC9786149; doi:10.3390/microorganisms10122371)
Supplement: Supplementary file 1 [file microorganisms-10-02371-s001.zip]

Archive with 1 entries (1 files):
- microorganisms-2054213-supplementary.pdf
